# Supplementary material for: Corneal Behavior during Tonometer Measurement during the Water Drinking Test in Eyes with XEN GelStent in Comparison to Non-Implanted Eyes
Source: J Clin Med. 2022 May 24;11(11):2962. doi: 10.3390/jcm11112962 (PMC9181234; doi:10.3390/jcm11112962)
Supplement: Supplementary file 1 [file jcm-11-02962-s001.zip]

Archive with 1 entries (1 files):
- jcm-1677278-supplementary.pdf
